# Supplementary material for: Phylogeography of post-Pleistocene population expansion in Dasyscyphella longistipitata (Leotiomycetes, Helotiales), an endemic fungal symbiont of Fagus crenata in Japan
Source: MycoKeys. 2020 Mar 10;65:1–24. doi: 10.3897/mycokeys.65.48409 (PMC7086340; doi:10.3897/mycokeys.65.48409)
Supplement: Supplementary material 4 [file mycokeys-65-001-s004.xlsx]

## Sheet: TableS3
LineID	Site2	TNSF	DL	H	B
1	01_Jogakura	32166	684	12	57
2	01_Jogakura	32166	685	12	58
3	01_Jogakura	32166	686	15	12
4	01_Jogakura	32166	687	90	59
5	01_Jogakura	32166	688	42	60
6	01_Jogakura	32166	689	129	61
7	01_Jogakura	32166	690	12	12
8	01_Jogakura	32166	691	91	62
9	01_Jogakura	32166	692	92	63
10	01_Jogakura	32166	693	12	64
11	01_Jogakura	32166	694	28	65
12	01_Jogakura	32166	695	93	48
13	01_Jogakura	32166	696	94	66
14	01_Jogakura	32166	697	28	67
15	02_Sado	38439	863	117	17
16	02_Sado	38439	864	10	18
17	02_Sado	38439	865	12	19
18	02_Sado	38439	866	118	20
19	02_Sado	38439	867	12	21
20	02_Sado	38439	868	12	22
21	02_Sado	38439	869	12	23
22	02_Sado	38439	870	119	24
23	02_Sado	38439	871	12	25
24	02_Sado	38439	872	10	26
25	02_Sado	38439	873	120	27
26	02_Sado	38439	874	28	28
27	02_Sado	38439	875	12	29
28	02_Sado	38439	876	12	30
29	02_Sado	38439	877	28	31
30	02_Sado	38439	878	28	32
31	02_Sado	38439	879	121	33
32	02_Sado	38439	880	122	34
33	02_Sado	38439	881	123	35
34	02_Sado	38439	882	124	36
35	02_Sado	38439	883	12	37
36	03_Tsuchiyu	46835	839	10	74
37	03_Tsuchiyu	46835	840	28	174
38	03_Tsuchiyu	46835	841	12	175
39	03_Tsuchiyu	46835	842	12	176
40	03_Tsuchiyu	46835	843	12	27
41	03_Tsuchiyu	46835	844	114	177
42	03_Tsuchiyu	46835	845	28	178
43	03_Tsuchiyu	46835	846	126	179
44	03_Tsuchiyu	46835	847	12	180
45	03_Tsuchiyu	46835	848	28	181
46	03_Tsuchiyu	46835	849	12	180
47	03_Tsuchiyu	46835	850	12	182
48	03_Tsuchiyu	46835	851	135	183
49	03_Tsuchiyu	46835	852	28	184
50	03_Tsuchiyu	46835	853	10	185
51	03_Tsuchiyu	46835	854	28	4
52	03_Tsuchiyu	46835	855	28	186
53	03_Tsuchiyu	46835	856	28	187
54	03_Tsuchiyu	46835	857	12	188
55	03_Tsuchiyu	46835	858	115	189
56	03_Tsuchiyu	46835	859	12	190
57	03_Tsuchiyu	46835	860	28	184
58	03_Tsuchiyu	46835	861	12	191
59	03_Tsuchiyu	46835	862	116	192
60	04_Mt_Atema	35002	765	12	118
61	04_Mt_Atema	35002	766	10	119
62	04_Mt_Atema	35002	767	125	120
63	04_Mt_Atema	35002	768	28	121
64	04_Mt_Atema	35002	769	10	122
65	04_Mt_Atema	35002	770	12	123
66	04_Mt_Atema	35002	771	34	124
67	04_Mt_Atema	35002	772	12	125
68	04_Mt_Atema	35002	773	12	126
69	04_Mt_Atema	35002	775	108	127
70	04_Mt_Atema	35002	776	12	128
71	04_Mt_Atema	35002	777	12	129
72	04_Mt_Atema	35002	778	12	130
73	04_Mt_Atema	35002	779	12	4
74	04_Mt_Atema	35002	780	12	131
75	04_Mt_Atema	35002	781	12	132
76	04_Mt_Atema	35002	782	10	133
77	05_Obora	32140	625	10	227
78	05_Obora	32140	626	28	228
79	05_Obora	32140	627	49	33
80	05_Obora	32140	628	12	229
81	05_Obora	32140	629	10	230
82	05_Obora	32140	630	28	231
83	05_Obora	32140	631	12	232
84	05_Obora	32140	632	12	233
85	05_Obora	32140	633	12	234
86	05_Obora	32140	635	10	235
87	05_Obora	32140	636	12	236
88	05_Obora	32140	637	12	237
89	05_Obora	32140	638	33	238
90	05_Obora	32140	640	28	239
91	05_Obora	32140	641	12	117
92	05_Obora	32140	642	12	240
93	06_Suganuma	32150	663	84	38
94	06_Suganuma	32150	664	12	39
95	06_Suganuma	32150	665	12	40
96	06_Suganuma	32150	666	28	41
97	06_Suganuma	32150	667	126	42
98	06_Suganuma	32150	668	85	43
99	06_Suganuma	32150	669	12	44
100	06_Suganuma	32150	670	12	45
101	06_Suganuma	32150	671	10	46
102	06_Suganuma	32150	672	86	47
103	06_Suganuma	32150	673	28	48
104	06_Suganuma	32150	674	12	49
105	06_Suganuma	32150	675	12	50
106	06_Suganuma	32150	676	87	48
107	06_Suganuma	32150	677	136	51
108	06_Suganuma	32150	678	12	52
109	06_Suganuma	32150	679	10	53
110	06_Suganuma	32150	680	88	54
111	06_Suganuma	32150	681	89	55
112	06_Suganuma	32150	682	12	4
113	06_Suganuma	32150	683	28	56
114	07_Mt._Tsukuba	31635	643	80	1
115	07_Mt._Tsukuba	31635	644	131	2
116	07_Mt._Tsukuba	31635	645	15	3
117	07_Mt._Tsukuba	31635	646	132	4
118	07_Mt._Tsukuba	31635	647	12	4
119	07_Mt._Tsukuba	31635	648	12	5
120	07_Mt._Tsukuba	31635	649	12	6
121	07_Mt._Tsukuba	31635	650	10	7
122	07_Mt._Tsukuba	31635	651	81	8
123	07_Mt._Tsukuba	31635	652	28	9
124	07_Mt._Tsukuba	31635	653	28	10
125	07_Mt._Tsukuba	31635	654	12	11
126	07_Mt._Tsukuba	31635	655	12	12
127	07_Mt._Tsukuba	31635	656	12	4
128	07_Mt._Tsukuba	31635	657	12	13
129	07_Mt._Tsukuba	31635	658	12	14
130	07_Mt._Tsukuba	31635	659	12	4
131	07_Mt._Tsukuba	31635	660	12	15
132	07_Mt._Tsukuba	31635	661	82	4
133	07_Mt._Tsukuba	31635	662	83	16
134	08_Mt_Ogiyama	46830	817	28	158
135	08_Mt_Ogiyama	46830	818	12	2
136	08_Mt_Ogiyama	46830	819	112	27
137	08_Mt_Ogiyama	46830	820	113	159
138	08_Mt_Ogiyama	46830	821	67	160
139	08_Mt_Ogiyama	46830	822	137	42
140	08_Mt_Ogiyama	46830	823	12	161
141	08_Mt_Ogiyama	46830	824	28	162
142	08_Mt_Ogiyama	46830	826	12	163
143	08_Mt_Ogiyama	46830	827	12	164
144	08_Mt_Ogiyama	46830	828	12	165
145	08_Mt_Ogiyama	46830	829	12	75
146	08_Mt_Ogiyama	46830	830	4	166
147	08_Mt_Ogiyama	46830	831	4	167
148	08_Mt_Ogiyama	46830	832	125	168
149	08_Mt_Ogiyama	46830	833	12	169
150	08_Mt_Ogiyama	46830	834	12	170
151	08_Mt_Ogiyama	46830	835	10	171
152	08_Mt_Ogiyama	46830	836	10	172
153	08_Mt_Ogiyama	46830	838	12	173
154	09_Mikunitoge	35001	744	12	27
155	09_Mikunitoge	35001	745	28	104
156	09_Mikunitoge	35001	746	134	104
157	09_Mikunitoge	35001	747	12	105
158	09_Mikunitoge	35001	748	130	37
159	09_Mikunitoge	35001	749	10	106
160	09_Mikunitoge	35001	750	10	107
161	09_Mikunitoge	35001	752	102	69
162	09_Mikunitoge	35001	753	12	108
163	09_Mikunitoge	35001	754	103	109
164	09_Mikunitoge	35001	755	104	110
165	09_Mikunitoge	35001	756	30	48
166	09_Mikunitoge	35001	757	12	111
167	09_Mikunitoge	35001	758	12	112
168	09_Mikunitoge	35001	759	12	113
169	09_Mikunitoge	35001	760	10	75
170	09_Mikunitoge	35001	761	105	114
171	09_Mikunitoge	35001	762	28	115
172	09_Mikunitoge	35001	763	12	116
173	09_Mikunitoge	35001	764	106	117
174	10_Ashu	46827	805	56	150
175	10_Ashu	46827	806	12	151
176	10_Ashu	46827	807	49	152
177	10_Ashu	46827	808	12	2
178	10_Ashu	46827	809	12	153
179	10_Ashu	46827	810	12	33
180	10_Ashu	46827	811	28	154
181	10_Ashu	46827	812	12	12
182	10_Ashu	46827	813	28	155
183	10_Ashu	46827	814	110	156
184	10_Ashu	46827	815	111	37
185	10_Ashu	46827	816	12	157
186	11_Yamakita	32167	698	12	68
187	11_Yamakita	32167	699	12	69
188	11_Yamakita	32167	700	28	70
189	11_Yamakita	32167	701	12	71
190	11_Yamakita	32167	702	12	72
191	11_Yamakita	32167	703	10	73
192	11_Yamakita	32167	704	10	74
193	11_Yamakita	32167	705	12	75
194	11_Yamakita	32167	706	95	33
195	11_Yamakita	32167	707	10	76
196	11_Yamakita	32167	708	127	77
197	11_Yamakita	32167	709	12	78
198	11_Yamakita	32167	710	127	79
199	11_Yamakita	32167	711	12	80
200	11_Yamakita	32167	712	65	81
201	11_Yamakita	32167	713	10	82
202	11_Yamakita	32167	714	10	83
203	11_Yamakita	32167	715	10	4
204	11_Yamakita	32167	717	28	84
205	11_Yamakita	32167	718	10	85
206	12_Mt_Takanawa	32168	720	10	27
207	12_Mt_Takanawa	32168	721	12	86
208	12_Mt_Takanawa	32168	722	12	87
209	12_Mt_Takanawa	32168	723	28	88
210	12_Mt_Takanawa	32168	724	12	89
211	12_Mt_Takanawa	32168	725	128	90
212	12_Mt_Takanawa	32168	726	12	91
213	12_Mt_Takanawa	32168	727	97	92
214	12_Mt_Takanawa	32168	728	28	26
215	12_Mt_Takanawa	32168	729	28	27
216	12_Mt_Takanawa	32168	730	12	93
217	12_Mt_Takanawa	32168	731	133	94
218	12_Mt_Takanawa	32168	732	12	95
219	12_Mt_Takanawa	32168	733	13	96
220	12_Mt_Takanawa	32168	734	12	97
221	12_Mt_Takanawa	32168	735	98	98
222	12_Mt_Takanawa	32168	737	10	75
223	12_Mt_Takanawa	32168	738	76	99
224	12_Mt_Takanawa	32168	739	28	4
225	12_Mt_Takanawa	32168	740	100	100
226	12_Mt_Takanawa	32168	741	28	101
227	12_Mt_Takanawa	32168	742	12	102
228	12_Mt_Takanawa	32168	743	101	103
229	13_Mt_Shiragadake	54834	1000	12	193
230	13_Mt_Shiragadake	54834	1001	28	194
231	13_Mt_Shiragadake	54834	1002	138	195
232	13_Mt_Shiragadake	54834	1003	12	196
233	13_Mt_Shiragadake	54834	1004	12	197
234	13_Mt_Shiragadake	54834	1005	10	198
235	13_Mt_Shiragadake	54834	1006	12	199
236	13_Mt_Shiragadake	54834	1007	139	200
237	13_Mt_Shiragadake	54834	1008	15	201
238	13_Mt_Shiragadake	54834	1009	140	202
239	13_Mt_Shiragadake	54834	1010	141	203
240	13_Mt_Shiragadake	54834	1011	12	204
241	13_Mt_Shiragadake	54834	1012	142	205
242	13_Mt_Shiragadake	54834	1013	12	206
243	13_Mt_Shiragadake	54834	1014	143	207
244	13_Mt_Shiragadake	54834	1015	12	116
245	13_Mt_Shiragadake	54834	1016	144	208
246	13_Mt_Shiragadake	54834	1017	145	209
247	13_Mt_Shiragadake	54834	1018	12	26
248	13_Mt_Shiragadake	54834	1019	115	210
249	13_Mt_Shiragadake	54834	1020	12	211
250	14_Mt_Shibi	54822	884	12	34
251	14_Mt_Shibi	54822	885	12	212
252	14_Mt_Shibi	54822	886	146	213
253	14_Mt_Shibi	54822	887	147	214
254	14_Mt_Shibi	54822	888	12	215
255	14_Mt_Shibi	54822	889	12	216
256	14_Mt_Shibi	54822	890	148	204
257	14_Mt_Shibi	54822	891	149	217
258	14_Mt_Shibi	54822	892	150	218
259	14_Mt_Shibi	54822	893	28	219
260	14_Mt_Shibi	54822	894	151	220
261	14_Mt_Shibi	54822	895	12	221
262	14_Mt_Shibi	54822	896	12	122
263	14_Mt_Shibi	54822	897	28	75
264	14_Mt_Shibi	54822	898	28	222
265	14_Mt_Shibi	54822	899	10	223
266	14_Mt_Shibi	54822	900	152	15
267	14_Mt_Shibi	54822	901	4	224
268	14_Mt_Shibi	54822	902	153	225
269	14_Mt_Shibi	54822	903	12	226
270	14_Mt_Shibi	54822	904	49	1
