# Supplementary material for: Phylogeography of post-Pleistocene population expansion in Dasyscyphella longistipitata (Leotiomycetes, Helotiales), an endemic fungal symbiont of Fagus crenata in Japan
Source: MycoKeys. 2020 Mar 10;65:1–24. doi: 10.3897/mycokeys.65.48409 (PMC7086340; doi:10.3897/mycokeys.65.48409)
Supplement: Supplementary material 5 [file mycokeys-65-001-s005.xlsx]

## Sheet: TableS4
LineID	Site2	DL	SeqID	Region	Haplotype	AcNo
1	07_Mt._Tsukuba	643	4018	beta-tubulin	1	LC428535
2	07_Mt._Tsukuba	644	4019	beta-tubulin	2	LC428536
3	07_Mt._Tsukuba	645	4020	beta-tubulin	3	LC428537
4	07_Mt._Tsukuba	646	4021	beta-tubulin	4	LC428538
5	07_Mt._Tsukuba	648	4023	beta-tubulin	5	LC428539
6	07_Mt._Tsukuba	649	4024	beta-tubulin	6	LC428540
7	07_Mt._Tsukuba	650	4025	beta-tubulin	7	LC428541
8	07_Mt._Tsukuba	651	4026	beta-tubulin	8	LC428542
9	07_Mt._Tsukuba	652	4027	beta-tubulin	9	LC428543
10	07_Mt._Tsukuba	653	4028	beta-tubulin	10	LC428544
11	07_Mt._Tsukuba	654	4029	beta-tubulin	11	LC428545
12	07_Mt._Tsukuba	655	4030	beta-tubulin	12	LC428546
13	07_Mt._Tsukuba	657	4032	beta-tubulin	13	LC428547
14	07_Mt._Tsukuba	658	4033	beta-tubulin	14	LC428548
15	07_Mt._Tsukuba	660	4035	beta-tubulin	15	LC428549
16	07_Mt._Tsukuba	662	4037	beta-tubulin	16	LC428550
17	02_Sado	863	5769	beta-tubulin	17	LC428551
18	02_Sado	864	5770	beta-tubulin	18	LC428552
19	02_Sado	865	5771	beta-tubulin	19	LC428553
20	02_Sado	866	5772	beta-tubulin	20	LC428554
21	02_Sado	867	5773	beta-tubulin	21	LC428555
22	02_Sado	868	5774	beta-tubulin	22	LC428556
23	02_Sado	869	5775	beta-tubulin	23	LC428557
24	02_Sado	870	5776	beta-tubulin	24	LC428558
25	02_Sado	871	5777	beta-tubulin	25	LC428559
26	12_Mt_Takanawa	728	4101	beta-tubulin	26	LC428560
27	12_Mt_Takanawa	720	4093	beta-tubulin	27	LC428561
28	02_Sado	874	5780	beta-tubulin	28	LC428562
29	02_Sado	875	5781	beta-tubulin	29	LC428563
30	02_Sado	876	5782	beta-tubulin	30	LC428564
31	02_Sado	877	5783	beta-tubulin	31	LC428565
32	02_Sado	878	5784	beta-tubulin	32	LC428566
33	11_Yamakita	706	4081	beta-tubulin	33	LC428567
34	02_Sado	881	5787	beta-tubulin	35	LC428569
35	02_Sado	882	5788	beta-tubulin	36	LC428570
36	09_Mikunitoge	748	4121	beta-tubulin	37	LC428571
37	06_Suganuma	663	4038	beta-tubulin	38	LC428572
38	06_Suganuma	664	4039	beta-tubulin	39	LC428573
39	06_Suganuma	665	4040	beta-tubulin	40	LC428574
40	06_Suganuma	666	4041	beta-tubulin	41	LC428575
41	06_Suganuma	667	4042	beta-tubulin	42	LC428576
42	06_Suganuma	668	4043	beta-tubulin	43	LC428577
43	06_Suganuma	669	4044	beta-tubulin	44	LC428578
44	06_Suganuma	670	4045	beta-tubulin	45	LC428579
45	06_Suganuma	671	4046	beta-tubulin	46	LC428580
46	06_Suganuma	672	4047	beta-tubulin	47	LC428581
47	06_Suganuma	673	4048	beta-tubulin	48	LC428582
48	06_Suganuma	674	4049	beta-tubulin	49	LC428583
49	06_Suganuma	675	4050	beta-tubulin	50	LC428584
50	06_Suganuma	677	4052	beta-tubulin	51	LC428585
51	06_Suganuma	678	4053	beta-tubulin	52	LC428586
52	06_Suganuma	679	4054	beta-tubulin	53	LC428587
53	06_Suganuma	680	4055	beta-tubulin	54	LC428588
54	06_Suganuma	681	4056	beta-tubulin	55	LC428589
55	06_Suganuma	683	4058	beta-tubulin	56	LC428590
56	01_Jogakura	684	4059	beta-tubulin	57	LC428591
57	01_Jogakura	685	4060	beta-tubulin	58	LC428592
58	01_Jogakura	687	4062	beta-tubulin	59	LC428593
59	01_Jogakura	688	4063	beta-tubulin	60	LC428594
60	01_Jogakura	689	4064	beta-tubulin	61	LC428595
61	01_Jogakura	691	4066	beta-tubulin	62	LC428596
62	01_Jogakura	692	4067	beta-tubulin	63	LC428597
63	01_Jogakura	693	4068	beta-tubulin	64	LC428598
64	01_Jogakura	694	4069	beta-tubulin	65	LC428599
65	01_Jogakura	696	4071	beta-tubulin	66	LC428600
66	01_Jogakura	697	4072	beta-tubulin	67	LC428601
67	11_Yamakita	698	4073	beta-tubulin	68	LC428602
68	11_Yamakita	699	4074	beta-tubulin	69	LC428603
69	11_Yamakita	700	4075	beta-tubulin	70	LC428604
70	11_Yamakita	701	4076	beta-tubulin	71	LC428605
71	11_Yamakita	702	4077	beta-tubulin	72	LC428606
72	11_Yamakita	703	4078	beta-tubulin	73	LC428607
73	11_Yamakita	704	4079	beta-tubulin	74	LC428608
74	11_Yamakita	705	4080	beta-tubulin	75	LC428609
75	11_Yamakita	707	4082	beta-tubulin	76	LC428610
76	11_Yamakita	708	4083	beta-tubulin	77	LC428611
77	11_Yamakita	709	4084	beta-tubulin	78	LC428612
78	11_Yamakita	710	4085	beta-tubulin	79	LC428613
79	11_Yamakita	711	4086	beta-tubulin	80	LC428614
80	11_Yamakita	712	4087	beta-tubulin	81	LC428615
81	11_Yamakita	713	4088	beta-tubulin	82	LC428616
82	11_Yamakita	714	4089	beta-tubulin	83	LC428617
83	11_Yamakita	717	4091	beta-tubulin	84	LC428618
84	11_Yamakita	718	4092	beta-tubulin	85	LC428619
85	12_Mt_Takanawa	721	4094	beta-tubulin	86	LC428620
86	12_Mt_Takanawa	722	4095	beta-tubulin	87	LC428621
87	12_Mt_Takanawa	723	4096	beta-tubulin	88	LC428622
88	12_Mt_Takanawa	724	4097	beta-tubulin	89	LC428623
89	12_Mt_Takanawa	725	4098	beta-tubulin	90	LC428624
90	12_Mt_Takanawa	726	4099	beta-tubulin	91	LC428625
91	12_Mt_Takanawa	727	4100	beta-tubulin	92	LC428626
92	12_Mt_Takanawa	730	4103	beta-tubulin	93	LC428627
93	12_Mt_Takanawa	731	4104	beta-tubulin	94	LC428628
94	12_Mt_Takanawa	732	4105	beta-tubulin	95	LC428629
95	12_Mt_Takanawa	733	4106	beta-tubulin	96	LC428630
96	12_Mt_Takanawa	734	4107	beta-tubulin	97	LC428631
97	12_Mt_Takanawa	735	4108	beta-tubulin	98	LC428632
98	12_Mt_Takanawa	738	4111	beta-tubulin	99	LC428633
99	12_Mt_Takanawa	740	4113	beta-tubulin	100	LC428634
100	12_Mt_Takanawa	741	4114	beta-tubulin	101	LC428635
101	12_Mt_Takanawa	742	4115	beta-tubulin	102	LC428636
102	12_Mt_Takanawa	743	4116	beta-tubulin	103	LC428637
103	09_Mikunitoge	745	4118	beta-tubulin	104	LC428638
104	09_Mikunitoge	747	4120	beta-tubulin	105	LC428639
105	09_Mikunitoge	749	4122	beta-tubulin	106	LC428640
106	09_Mikunitoge	750	4123	beta-tubulin	107	LC428641
107	09_Mikunitoge	753	4126	beta-tubulin	108	LC428642
108	09_Mikunitoge	754	4127	beta-tubulin	109	LC428643
109	09_Mikunitoge	755	4128	beta-tubulin	110	LC428644
110	09_Mikunitoge	757	4130	beta-tubulin	111	LC428645
111	09_Mikunitoge	758	4131	beta-tubulin	112	LC428646
112	09_Mikunitoge	759	4132	beta-tubulin	113	LC428647
113	09_Mikunitoge	761	4134	beta-tubulin	114	LC428648
114	09_Mikunitoge	762	4135	beta-tubulin	115	LC428649
115	09_Mikunitoge	763	4136	beta-tubulin	116	LC428650
116	09_Mikunitoge	764	4137	beta-tubulin	117	LC428651
117	04_Mt_Atema	765	4138	beta-tubulin	118	LC428652
118	04_Mt_Atema	766	4139	beta-tubulin	119	LC428653
119	04_Mt_Atema	767	4140	beta-tubulin	120	LC428654
120	04_Mt_Atema	768	4141	beta-tubulin	121	LC428655
121	04_Mt_Atema	769	4142	beta-tubulin	122	LC428656
122	04_Mt_Atema	770	4143	beta-tubulin	123	LC428657
123	04_Mt_Atema	771	4144	beta-tubulin	124	LC428658
124	04_Mt_Atema	772	4145	beta-tubulin	125	LC428659
125	04_Mt_Atema	773	4146	beta-tubulin	126	LC428660
126	04_Mt_Atema	775	4147	beta-tubulin	127	LC428661
127	04_Mt_Atema	776	4148	beta-tubulin	128	LC428662
128	04_Mt_Atema	777	4149	beta-tubulin	129	LC428663
129	04_Mt_Atema	778	4150	beta-tubulin	130	LC428664
130	04_Mt_Atema	780	4152	beta-tubulin	131	LC428665
131	04_Mt_Atema	781	4153	beta-tubulin	132	LC428666
132	04_Mt_Atema	782	4154	beta-tubulin	133	LC428667
133	10_Ashu	805	5209	beta-tubulin	150	LC428684
134	10_Ashu	806	5210	beta-tubulin	151	LC428685
135	10_Ashu	807	5211	beta-tubulin	152	LC428686
136	10_Ashu	809	5213	beta-tubulin	153	LC428687
137	10_Ashu	811	5215	beta-tubulin	154	LC428688
138	10_Ashu	813	5217	beta-tubulin	155	LC428689
139	10_Ashu	814	5218	beta-tubulin	156	LC428690
140	10_Ashu	816	5220	beta-tubulin	157	LC428691
141	08_Mt_Ogiyama	817	5221	beta-tubulin	158	LC428692
142	08_Mt_Ogiyama	820	5224	beta-tubulin	159	LC428693
143	08_Mt_Ogiyama	821	5225	beta-tubulin	160	LC428694
144	08_Mt_Ogiyama	823	5227	beta-tubulin	161	LC428695
145	08_Mt_Ogiyama	824	5228	beta-tubulin	162	LC428696
146	08_Mt_Ogiyama	826	5230	beta-tubulin	163	LC428697
147	08_Mt_Ogiyama	827	5231	beta-tubulin	164	LC428698
148	08_Mt_Ogiyama	828	5232	beta-tubulin	165	LC428699
149	08_Mt_Ogiyama	830	5234	beta-tubulin	166	LC428700
150	08_Mt_Ogiyama	831	5235	beta-tubulin	167	LC428701
151	08_Mt_Ogiyama	832	5236	beta-tubulin	168	LC428702
152	08_Mt_Ogiyama	833	5237	beta-tubulin	169	LC428703
153	08_Mt_Ogiyama	834	5238	beta-tubulin	170	LC428704
154	08_Mt_Ogiyama	835	5239	beta-tubulin	171	LC428705
155	08_Mt_Ogiyama	836	5240	beta-tubulin	172	LC428706
156	08_Mt_Ogiyama	838	5241	beta-tubulin	173	LC428707
157	03_Tsuchiyu	840	5243	beta-tubulin	174	LC428708
158	03_Tsuchiyu	841	5244	beta-tubulin	175	LC428709
159	03_Tsuchiyu	842	5245	beta-tubulin	176	LC428710
160	03_Tsuchiyu	844	5247	beta-tubulin	177	LC428711
161	03_Tsuchiyu	845	5248	beta-tubulin	178	LC428712
162	03_Tsuchiyu	846	5249	beta-tubulin	179	LC428713
163	03_Tsuchiyu	847	5250	beta-tubulin	180	LC428714
164	03_Tsuchiyu	848	5251	beta-tubulin	181	LC428715
165	03_Tsuchiyu	850	5253	beta-tubulin	182	LC428716
166	03_Tsuchiyu	851	5254	beta-tubulin	183	LC428717
167	03_Tsuchiyu	852	5255	beta-tubulin	184	LC428718
168	03_Tsuchiyu	853	5256	beta-tubulin	185	LC428719
169	03_Tsuchiyu	855	5258	beta-tubulin	186	LC428720
170	03_Tsuchiyu	856	5259	beta-tubulin	187	LC428721
171	03_Tsuchiyu	857	5260	beta-tubulin	188	LC428722
172	03_Tsuchiyu	858	5261	beta-tubulin	189	LC428723
173	03_Tsuchiyu	859	5262	beta-tubulin	190	LC428724
174	03_Tsuchiyu	861	5264	beta-tubulin	191	LC428725
175	03_Tsuchiyu	862	5265	beta-tubulin	192	LC428726
176	13_Mt_Shiragadake	1000	11019	beta-tubulin	193	LC428727
177	13_Mt_Shiragadake	1001	11020	beta-tubulin	194	LC428728
178	13_Mt_Shiragadake	1002	11021	beta-tubulin	195	LC428729
179	13_Mt_Shiragadake	1003	11022	beta-tubulin	196	LC428730
180	13_Mt_Shiragadake	1004	11023	beta-tubulin	197	LC428731
181	13_Mt_Shiragadake	1005	11024	beta-tubulin	198	LC428732
182	13_Mt_Shiragadake	1006	11025	beta-tubulin	199	LC428733
183	13_Mt_Shiragadake	1007	11026	beta-tubulin	200	LC428734
184	13_Mt_Shiragadake	1008	11027	beta-tubulin	201	LC428735
185	13_Mt_Shiragadake	1009	11028	beta-tubulin	202	LC428736
186	13_Mt_Shiragadake	1010	11029	beta-tubulin	203	LC428737
187	14_Mt_Shibi	890	11004	beta-tubulin	204	LC428738
188	13_Mt_Shiragadake	1012	11031	beta-tubulin	205	LC428739
189	13_Mt_Shiragadake	1013	11032	beta-tubulin	206	LC428740
190	13_Mt_Shiragadake	1014	11033	beta-tubulin	207	LC428741
191	13_Mt_Shiragadake	1016	11035	beta-tubulin	208	LC428742
192	13_Mt_Shiragadake	1017	11036	beta-tubulin	209	LC428743
193	13_Mt_Shiragadake	1019	11038	beta-tubulin	210	LC428744
194	13_Mt_Shiragadake	1020	11039	beta-tubulin	211	LC428745
195	14_Mt_Shibi	885	10999	beta-tubulin	212	LC428746
196	14_Mt_Shibi	886	11000	beta-tubulin	213	LC428747
197	14_Mt_Shibi	887	11001	beta-tubulin	214	LC428748
198	14_Mt_Shibi	888	11002	beta-tubulin	215	LC428749
199	14_Mt_Shibi	889	11003	beta-tubulin	216	LC428750
200	14_Mt_Shibi	891	11005	beta-tubulin	217	LC428751
201	14_Mt_Shibi	892	11006	beta-tubulin	218	LC428752
202	14_Mt_Shibi	893	11007	beta-tubulin	219	LC428753
203	14_Mt_Shibi	894	11008	beta-tubulin	220	LC428754
204	14_Mt_Shibi	895	11009	beta-tubulin	221	LC428755
205	14_Mt_Shibi	898	11012	beta-tubulin	222	LC428756
206	14_Mt_Shibi	899	11013	beta-tubulin	223	LC428757
207	14_Mt_Shibi	901	11015	beta-tubulin	224	LC428758
208	14_Mt_Shibi	902	11016	beta-tubulin	225	LC428759
209	14_Mt_Shibi	903	11017	beta-tubulin	226	LC428760
210	5_Obora	625	4001	beta-tubulin	227	LC498251
211	5_Obora	626	4002	beta-tubulin	228	LC498252
212	5_Obora	628	4004	beta-tubulin	229	LC498253
213	5_Obora	629	4005	beta-tubulin	230	LC498254
214	5_Obora	630	4006	beta-tubulin	231	LC498255
215	5_Obora	631	4007	beta-tubulin	232	LC498256
216	5_Obora	632	4008	beta-tubulin	233	LC498257
217	5_Obora	633	4009	beta-tubulin	234	LC498258
218	5_Obora	635	4011	beta-tubulin	235	LC498259
219	5_Obora	636	4012	beta-tubulin	236	LC498260
220	5_Obora	637	4013	beta-tubulin	237	LC498261
221	5_Obora	638	4014	beta-tubulin	238	LC498262
222	5_Obora	640	4015	beta-tubulin	239	LC498263
223	5_Obora	642	4017	beta-tubulin	240	LC498264
224	11_Yamakita	716	5055	ITS-5.8S	4	LC497359
225	05_Obora	625	3860	ITS-5.8S	10	LC497330
226	05_Obora	636	3870	ITS-5.8S	12	LC497333
227	12_Mt_Takanawa	733	3952	ITS-5.8S	13	LC497364
228	07_Mt._Tsukuba	645	3878	ITS-5.8S	15	LC497337
229	05_Obora	626	3861	ITS-5.8S	28	LC497331
230	09_Mikunitoge	756	3974	ITS-5.8S	30	LC497374
231	05_Obora	638	3872	ITS-5.8S	33	LC497334
232	04_Mt_Atema	771	3989	ITS-5.8S	34	LC497378
233	01_Jogakura	688	3916	ITS-5.8S	42	LC497350
234	05_Obora	627	3862	ITS-5.8S	49	LC497332
235	10_Ashu	805	5130	ITS-5.8S	56	LC497381
236	11_Yamakita	712	3939	ITS-5.8S	65	LC497358
237	08_Mt_Ogiyama	821	5146	ITS-5.8S	67	LC497386
238	12_Mt_Takanawa	738	3957	ITS-5.8S	76	LC497366
239	07_Mt._Tsukuba	643	3876	ITS-5.8S	80	LC497335
240	07_Mt._Tsukuba	651	3884	ITS-5.8S	81	LC497338
241	07_Mt._Tsukuba	661	3893	ITS-5.8S	82	LC497339
242	07_Mt._Tsukuba	662	3894	ITS-5.8S	83	LC497340
243	06_Suganuma	663	3895	ITS-5.8S	84	LC497341
244	06_Suganuma	668	3898	ITS-5.8S	85	LC497343
245	06_Suganuma	672	3901	ITS-5.8S	86	LC497344
246	06_Suganuma	676	3905	ITS-5.8S	87	LC497345
247	06_Suganuma	680	3909	ITS-5.8S	88	LC497347
248	06_Suganuma	681	3910	ITS-5.8S	89	LC497348
249	01_Jogakura	687	3915	ITS-5.8S	90	LC497349
250	01_Jogakura	691	3918	ITS-5.8S	91	LC497352
251	01_Jogakura	692	3919	ITS-5.8S	92	LC497353
252	01_Jogakura	695	3922	ITS-5.8S	93	LC497354
253	01_Jogakura	696	3923	ITS-5.8S	94	LC497355
254	11_Yamakita	706	3933	ITS-5.8S	95	LC497356
255	11_Yamakita	719	3940	ITS-5.8S	96	LC497360
256	12_Mt_Takanawa	727	3947	ITS-5.8S	97	LC497362
257	12_Mt_Takanawa	735	3954	ITS-5.8S	98	LC497365
258	12_Mt_Takanawa	740	3959	ITS-5.8S	100	LC497367
259	12_Mt_Takanawa	743	3962	ITS-5.8S	101	LC497368
260	09_Mikunitoge	752	3970	ITS-5.8S	102	LC497371
261	09_Mikunitoge	754	3972	ITS-5.8S	103	LC497372
262	09_Mikunitoge	755	3973	ITS-5.8S	104	LC497373
263	09_Mikunitoge	761	3979	ITS-5.8S	105	LC497375
264	09_Mikunitoge	764	3982	ITS-5.8S	106	LC497376
265	04_Mt_Atema	774	3992	ITS-5.8S	107	LC497379
266	04_Mt_Atema	775	3993	ITS-5.8S	108	LC497380
267	10_Ashu	814	5139	ITS-5.8S	110	LC497382
268	10_Ashu	815	5140	ITS-5.8S	111	LC497383
269	08_Mt_Ogiyama	819	5144	ITS-5.8S	112	LC497384
270	08_Mt_Ogiyama	820	5145	ITS-5.8S	113	LC497385
271	03_Tsuchiyu	844	5168	ITS-5.8S	114	LC497388
272	03_Tsuchiyu	858	5182	ITS-5.8S	115	LC497390
273	03_Tsuchiyu	862	5186	ITS-5.8S	116	LC497391
274	02_Sado	863	5790	ITS-5.8S	117	LC497392
275	02_Sado	870	5797	ITS-5.8S	119	LC497393
276	02_Sado	873	5800	ITS-5.8S	120	LC497394
277	02_Sado	879	5806	ITS-5.8S	121	LC497395
278	02_Sado	880	5807	ITS-5.8S	122	LC497396
279	02_Sado	881	5808	ITS-5.8S	123	LC497397
280	02_Sado	882	5809	ITS-5.8S	124	LC497398
281	04_Mt_Atema	767	3985	ITS-5.8S	125	LC497377
282	06_Suganuma	667	5048	ITS-5.8S	126	LC497342
283	11_Yamakita	708	3935	ITS-5.8S	127	LC497357
284	12_Mt_Takanawa	725	3945	ITS-5.8S	128	LC497361
285	01_Jogakura	689	3917	ITS-5.8S	129	LC497351
286	09_Mikunitoge	748	3967	ITS-5.8S	130	LC497370
287	07_Mt._Tsukuba	644	3877	ITS-5.8S	131	LC497336
288	12_Mt_Takanawa	731	5059	ITS-5.8S	133	LC497363
289	09_Mikunitoge	746	3965	ITS-5.8S	134	LC497369
290	03_Tsuchiyu	851	5175	ITS-5.8S	135	LC497389
291	06_Suganuma	677	3906	ITS-5.8S	136	LC497346
292	08_Mt_Ogiyama	822	5147	ITS-5.8S	137	LC497387
293	13_Mt_Shiragadake	1002	10979	ITS-5.8S	138	LC497407
294	13_Mt_Shiragadake	1007	10984	ITS-5.8S	139	LC497408
295	13_Mt_Shiragadake	1009	10986	ITS-5.8S	140	LC497409
296	13_Mt_Shiragadake	1010	10987	ITS-5.8S	141	LC497410
297	13_Mt_Shiragadake	1012	10989	ITS-5.8S	142	LC497411
298	13_Mt_Shiragadake	1014	10991	ITS-5.8S	143	LC497412
299	13_Mt_Shiragadake	1016	10993	ITS-5.8S	144	LC497413
300	13_Mt_Shiragadake	1017	10994	ITS-5.8S	145	LC497414
301	14_Mt_Shibi	886	10958	ITS-5.8S	146	LC497399
302	14_Mt_Shibi	887	10959	ITS-5.8S	147	LC497400
303	14_Mt_Shibi	890	10962	ITS-5.8S	148	LC497401
304	14_Mt_Shibi	891	10963	ITS-5.8S	149	LC497402
305	14_Mt_Shibi	892	10964	ITS-5.8S	150	LC497403
306	14_Mt_Shibi	894	10966	ITS-5.8S	151	LC497404
307	14_Mt_Shibi	900	10972	ITS-5.8S	152	LC497405
308	14_Mt_Shibi	902	10974	ITS-5.8S	153	LC497406
